# Supplementary material for: Targeting Astrocytic Connexin 43 Mitigates Glutamate-Driven Motor Neuron Stress in Late-Onset Spinal Muscular Atrophy
Source: Cells. 2025 Nov 25;14(23):1852. doi: 10.3390/cells14231852 (PMC12691144; doi:10.3390/cells14231852)
Supplement: Supplementary file 1 [file cells-14-01852-s001.zip]

Archive with 1 entries (1 files):
- cells-3989512-supplementary.pdf
